# Supplementary material for: Enhanced Cytotoxicity and Receptor Modulation by SMA-WIN 55,212-2 Micelles in Glioblastoma Cells
Source: Int J Mol Sci. 2025 May 9;26(10):4544. doi: 10.3390/ijms26104544 (PMC12111124; doi:10.3390/ijms26104544)
Supplement: Supplementary file 1 [file ijms-26-04544-s001.zip]

Archive with 1 entries (1 files):
- ijms-3612893-supplementary.pdf
